# Supplementary material for: Glycoside hydrolase from the GH76 family indicates that marine Salegentibacter sp. Hel_I_6 consumes alpha-mannan from fungi
Source: ISME J. 2022 Apr 12;16(7):1818–30. doi: 10.1038/s41396-022-01223-w (PMC9213526; doi:10.1038/s41396-022-01223-w)
Supplement: Supplementary file 11 — Table S1 [file 41396_2022_1223_MOESM11_ESM.xlsx]

## Sheet: Sheet1
Supplementary Table S1.
Sequencing and assembly statistics of the 84 metagenome datasets used in this study:
Sampling date	Size fraction [µm]	Sequencing platform	ENA Study Accession or NCBI Sequence Read Archive	Number of raw reads	Number of quality filtered reads	Assembly program incl. version	Assembly parameters	Number of SPAdes error corrected reads	Contig length cutoff for analysis [bp]	Assembly length contigs >= cutoff [Mbp]	Reads mapped for RPKM calculations
2010-03-03	0.2-3	HiSeq 2000	PRJEB28156	285509546	215734422	metaSPAdes v. 3.10	read error correction and assembling; kmers: 21,33,55,77,99	212493558	2500	371.887	SPAdes error corrected reads
2010-03-30	0.2-3	HiSeq 2500	PRJEB28156	87007870	81716370	metaSPAdes v. 3.10	read error correction and assembling; kmers: 21,33,55,77,99	79815194	2500	149.74	SPAdes error corrected reads
2010-04-08	0.2-3	HiSeq 2000	PRJEB28156	330603192	232384184	metaSPAdes v. 3.10	read error correction and assembling; kmers: 21,33,55,77,99	230760892	2500	202.307	SPAdes error corrected reads
2010-04-13	0.2-3	HiSeq 2500	PRJEB28156	85204698	79754314	metaSPAdes v. 3.10	read error correction and assembling; kmers: 21,33,55,77,99	77370768	2500	171.179	SPAdes error corrected reads
2010-04-20	0.2-3	HiSeq 2500	PRJEB28156	83499192	78919256	metaSPAdes v. 3.10	read error correction and assembling; kmers: 21,33,55,77,99	77197052	2500	156.203	SPAdes error corrected reads
2010-04-23	0.2-3	HiSeq 2500	PRJEB28156	79594912	75009358	metaSPAdes v. 3.10	read error correction and assembling; kmers: 21,33,55,77,99	73141494	2500	149.81	SPAdes error corrected reads
2010-04-30	0.2-3	HiSeq 2500	PRJEB28156	72546152	68614694	metaSPAdes v. 3.10	read error correction and assembling; kmers: 21,33,55,77,99	66862714	2500	156.554	SPAdes error corrected reads
2010-05-04	0.2-3	HiSeq 2000	PRJEB28156	274336674	224993942	metaSPAdes v. 3.10	read error correction and assembling; kmers: 21,33,55,77,99	223399178	2500	299.294	SPAdes error corrected reads
2010-05-11	0.2-3	HiSeq 2500	PRJEB28156	75567206	71051770	metaSPAdes v. 3.10	read error correction and assembling; kmers: 21,33,55,77,99	69527472	2500	214.279	SPAdes error corrected reads
2010-05-18	0.2-3	HiSeq 2000	PRJEB28156	309971624	199665578	metaSPAdes v. 3.10	read error correction and assembling; kmers: 21,33,55,77,99	197562770	2500	325.419	SPAdes error corrected reads
2011-03-21	0.2-3	HiSeq 2500	PRJEB28156	84894030	79587610	metaSPAdes v. 3.10	read error correction and assembling; kmers: 21,33,55,77,99	77623646	2500	212.903	SPAdes error corrected reads
2011-03-24	0.2-3	HiSeq 2000	PRJEB28156	304742176	244800088	metaSPAdes v. 3.10	read error correction and assembling; kmers: 21,33,55,77,99	242476992	2500	385.548	SPAdes error corrected reads
2011-03-28	0.2-3	HiSeq 2500	PRJEB28156	75242542	69406062	metaSPAdes v. 3.10	read error correction and assembling; kmers: 21,33,55,77,99	67353758	2500	180.096	SPAdes error corrected reads
2011-03-31	0.2-3	HiSeq 2500	PRJEB28156	74047178	69292462	metaSPAdes v. 3.10	read error correction and assembling; kmers: 21,33,55,77,99	67668754	2500	193.049	SPAdes error corrected reads
2011-04-04	0.2-3	HiSeq 2500	PRJEB28156	79429002	73995840	metaSPAdes v. 3.10	read error correction and assembling; kmers: 21,33,55,77,99	72216226	2500	206.625	SPAdes error corrected reads
2011-04-07	0.2-3	HiSeq 2500	PRJEB28156	88393908	82789928	metaSPAdes v. 3.10	read error correction and assembling; kmers: 21,33,55,77,99	80936712	2500	201.013	SPAdes error corrected reads
2011-04-14	0.2-3	HiSeq 2500	PRJEB28156	76260848	71086194	metaSPAdes v. 3.10	read error correction and assembling; kmers: 21,33,55,77,99	69297108	2500	184.856	SPAdes error corrected reads
2011-04-21	0.2-3	HiSeq 2500	PRJEB28156	81789256	76032310	metaSPAdes v. 3.10	read error correction and assembling; kmers: 21,33,55,77,99	74178166	2500	205.362	SPAdes error corrected reads
2011-04-26	0.2-3	HiSeq 2500	PRJEB28156	84364922	78545118	metaSPAdes v. 3.10	read error correction and assembling; kmers: 21,33,55,77,99	76568288	2500	205.052	SPAdes error corrected reads
2011-04-28	0.2-3	HiSeq 2000	PRJEB28156	295426382	235544646	metaSPAdes v. 3.10	read error correction and assembling; kmers: 21,33,55,77,99	232642238	2500	394.508	SPAdes error corrected reads
2011-05-06	0.2-3	HiSeq 2500	PRJEB28156	80085580	74970646	metaSPAdes v. 3.10	read error correction and assembling; kmers: 21,33,55,77,99	73222132	2500	204.806	SPAdes error corrected reads
2011-05-09	0.2-3	HiSeq 2500	PRJEB28156	90174260	84434414	metaSPAdes v. 3.10	read error correction and assembling; kmers: 21,33,55,77,99	82544920	2500	210.372	SPAdes error corrected reads
2011-05-12	0.2-3	HiSeq 2500	PRJEB28156	81683140	75835970	metaSPAdes v. 3.10	read error correction and assembling; kmers: 21,33,55,77,99	73756596	2500	207.977	SPAdes error corrected reads
2011-05-16	0.2-3	HiSeq 2500	PRJEB28156	88557186	83034602	metaSPAdes v. 3.10	read error correction and assembling; kmers: 21,33,55,77,99	81479096	2500	219.197	SPAdes error corrected reads
2011-05-19	0.2-3	HiSeq 2500	PRJEB28156	100457324	94028844	metaSPAdes v. 3.10	read error correction and assembling; kmers: 21,33,55,77,99	92436886	2500	246.546	SPAdes error corrected reads
2011-05-23	0.2-3	HiSeq 2500	PRJEB28156	227207716	207300790	metaSPAdes v. 3.10	read error correction and assembling; kmers: 21,33,55,77,99	204370936	2500	365.726	SPAdes error corrected reads
2011-05-26	0.2-3	HiSeq 2000	PRJEB28156	324219736	250091456	metaSPAdes v. 3.10	read error correction and assembling; kmers: 21,33,55,77,99	247502950	2500	402.673	SPAdes error corrected reads
2011-05-30	0.2-3	HiSeq 2500	PRJEB28156	83974950	77770314	metaSPAdes v. 3.10	read error correction and assembling; kmers: 21,33,55,77,99	75623304	2500	234.326	SPAdes error corrected reads
2012-03-08	0.2-3	HiSeq 2000	PRJEB28156	311415662	207556978	metaSPAdes v. 3.10	read error correction and assembling; kmers: 21,33,55,77,99	202731500	2500	348.657	SPAdes error corrected reads
2012-04-05	0.2-3	HiSeq 2500	PRJEB28156	173626414	161992212	metaSPAdes v. 3.10	read error correction and assembling; kmers: 21,33,55,77,99	158745174	2500	369.048	SPAdes error corrected reads
2012-04-12	0.2-3	HiSeq 2500	PRJEB28156	175790324	164053740	metaSPAdes v. 3.10	read error correction and assembling; kmers: 21,33,55,77,99	161072576	2500	443.248	SPAdes error corrected reads
2012-04-16	0.2-3	HiSeq 2000	PRJEB28156	258751220	210093962	metaSPAdes v. 3.10	read error correction and assembling; kmers: 21,33,55,77,99	208094524	2500	338.125	SPAdes error corrected reads
2012-04-26	0.2-3	HiSeq 2500	PRJEB28156	110390598	96979192	metaSPAdes v. 3.10	read error correction and assembling; kmers: 21,33,55,77,99	94146854	2500	238	SPAdes error corrected reads
2012-05-03	0.2-3	HiSeq 2500	PRJEB28156	105224208	94343038	metaSPAdes v. 3.10	read error correction and assembling; kmers: 21,33,55,77,99	92714078	2500	281.181	SPAdes error corrected reads
2012-05-10	0.2-3	HiSeq 2000	PRJEB28156	272267348	222320174	metaSPAdes v. 3.10	read error correction and assembling; kmers: 21,33,55,77,99	220618430	2500	414.413	SPAdes error corrected reads
2012-05-24	0.2-3	HiSeq 2500	PRJEB28156	113234474	101681308	metaSPAdes v. 3.10	read error correction and assembling; kmers: 21,33,55,77,99	98707166	2500	275.429	SPAdes error corrected reads
2012-05-31	0.2-3	HiSeq 2500	PRJEB28156	102492998	91212794	metaSPAdes v. 3.10	read error correction and assembling; kmers: 21,33,55,77,99	87898668	2500	211.984	SPAdes error corrected reads
2012-06-07	0.2-3	HiSeq 2500	PRJEB28156	189120228	169486964	metaSPAdes v. 3.10	read error correction and assembling; kmers: 21,33,55,77,99	165312738	2500	359.152	SPAdes error corrected reads
2016-03-16	0.2-3	HiSeq 2500	PRJEB28156	250148246	206591066	metaSPAdes v. 3.10	read error correction and assembling; kmers: 21,33,55,77,99	200296534	2500	340.051	SPAdes error corrected reads
2016-03-21	0.2-3	HiSeq 2500	PRJEB28156	208017396	182305348	metaSPAdes v. 3.10	read error correction and assembling; kmers: 21,33,55,77,99	177327672	2500	366.247	SPAdes error corrected reads
2016-03-31	0.2-3	HiSeq 2500	PRJEB28156	267762122	240684296	metaSPAdes v. 3.10	read error correction and assembling; kmers: 21,33,55,77,99	235572406	2500	347.303	SPAdes error corrected reads
2016-04-12	0.2-3	HiSeq 2500	PRJEB28156	261351586	234490480	metaSPAdes v. 3.10	read error correction and assembling; kmers: 21,33,55,77,99	229361046	2500	408.363	SPAdes error corrected reads
2016-04-19	0.2-3	HiSeq 2500	PRJEB28156	232710368	209936080	metaSPAdes v. 3.10	read error correction and assembling; kmers: 21,33,55,77,99	205236864	2500	348.781	SPAdes error corrected reads
2016-04-26	0.2-3	HiSeq 2500	PRJEB28156	240541864	205418340	metaSPAdes v. 3.10	read error correction and assembling; kmers: 21,33,55,77,99	200545508	2500	406.499	SPAdes error corrected reads
2016-05-02	0.2-3	HiSeq 2500	PRJEB28156	240019326	218900090	metaSPAdes v. 3.10	read error correction and assembling; kmers: 21,33,55,77,99	214228636	2500	486.423	SPAdes error corrected reads
2016-05-12	0.2-3	HiSeq 2500	PRJEB28156	285534372	259335664	metaSPAdes v. 3.10	read error correction and assembling; kmers: 21,33,55,77,99	255724784	2500	544.959	SPAdes error corrected reads
2016-05-17	0.2-3	HiSeq 2500	PRJEB28156	228548406	207517370	metaSPAdes v. 3.10	read error correction and assembling; kmers: 21,33,55,77,99	204653608	2500	512.288	SPAdes error corrected reads
2018-03-19	0.2-3	HiSeq 2500	PRJEB38290	169252750	132647062	metaSPAdes v. 3.11	read error correction and assembling; kmers: 21,33,55,77,99,127	132310332	2500	493.222	SPAdes error corrected reads
2018-04-03	0.2-3	HiSeq 2500	PRJEB38290	166434436	130734852	metaSPAdes v. 3.11	read error correction and assembling; kmers: 21,33,55,77,99,127	130440094	2500	439.914	SPAdes error corrected reads
2018-04-05	0.2-3	HiSeq 2500	PRJEB38290	167269312	130836262	metaSPAdes v. 3.11	read error correction and assembling; kmers: 21,33,55,77,99,127	130584758	2500	411.345	SPAdes error corrected reads
2018-04-10	0.2-3	HiSeq 2500	PRJEB38290	169053722	131511730	metaSPAdes v. 3.11	read error correction and assembling; kmers: 21,33,55,77,99,127	131239920	2500	413.297	SPAdes error corrected reads
2018-04-12	0.2-3	HiSeq 2500	PRJEB38290	174866966	137437816	metaSPAdes v. 3.11	read error correction and assembling; kmers: 21,33,55,77,99,127	137095566	2500	405.734	SPAdes error corrected reads
2018-04-17	0.2-3	HiSeq 2500	PRJEB38290	172672458	134007214	metaSPAdes v. 3.11	read error correction and assembling; kmers: 21,33,55,77,99,127	133702444	2500	358.851	SPAdes error corrected reads
2018-04-19	0.2-3	HiSeq 2500	PRJEB38290	181596592	145428602	metaSPAdes v. 3.11	read error correction and assembling; kmers: 21,33,55,77,99,127	145167164	2500	423.868	SPAdes error corrected reads
2018-04-24	0.2-3	HiSeq 2500	PRJEB38290	184564182	148226228	metaSPAdes v. 3.11	read error correction and assembling; kmers: 21,33,55,77,99,127	147929832	2500	377.258	SPAdes error corrected reads
2018-04-26	0.2-3	HiSeq 2500	PRJEB38290	228033654	186004950	metaSPAdes v. 3.11	read error correction and assembling; kmers: 21,33,55,77,99,127	185650528	2500	544.576	SPAdes error corrected reads
2018-05-02	0.2-3	HiSeq 2500	PRJEB38290	210585606	172417734	metaSPAdes v. 3.11	read error correction and assembling; kmers: 21,33,55,77,99,127	171956542	2500	531.065	SPAdes error corrected reads
2018-05-03	0.2-3	HiSeq 2500	PRJEB38290	216316706	175408924	metaSPAdes v. 3.11	read error correction and assembling; kmers: 21,33,55,77,99,127	175072050	2500	521.945	SPAdes error corrected reads
2018-05-08	0.2-3	HiSeq 2500	PRJEB38290	200675288	157697368	metaSPAdes v. 3.11	read error correction and assembling; kmers: 21,33,55,77,99,127	157286418	2500	482.781	SPAdes error corrected reads
2018-05-11	0.2-3	HiSeq 2500	PRJEB38290	219798846	174367208	metaSPAdes v. 3.11	read error correction and assembling; kmers: 21,33,55,77,99,127	174085226	2500	502.801	SPAdes error corrected reads
2018-05-15	0.2-3	HiSeq 2500	PRJEB38290	215667106	167144802	metaSPAdes v. 3.11	read error correction and assembling; kmers: 21,33,55,77,99,127	166838376	2500	483.27	SPAdes error corrected reads
2018-05-17	0.2-3	HiSeq 2500	PRJEB38290	222654306	178481766	metaSPAdes v. 3.11	read error correction and assembling; kmers: 21,33,55,77,99,127	178196754	2500	505.845	SPAdes error corrected reads
2018-05-22	0.2-3	HiSeq 2500	PRJEB38290	212599186	162504646	metaSPAdes v. 3.11	read error correction and assembling; kmers: 21,33,55,77,99,127	162228432	2500	520.467	SPAdes error corrected reads
2018-05-24	0.2-3	HiSeq 2500	PRJEB38290	201168402	159197066	metaSPAdes v. 3.11	read error correction and assembling; kmers: 21,33,55,77,99,127	158918318	2500	497.237	SPAdes error corrected reads
2018-05-29	0.2-3	HiSeq 2500	PRJEB38290	218557888	171271466	metaSPAdes v. 3.11	read error correction and assembling; kmers: 21,33,55,77,99,127	170787250	2500	564.672	SPAdes error corrected reads
2018-03-19	3-10	HiSeq 2500	PRJEB38290	506940108	408373164	MEGAHIT v1.2.9	kmers: 21,29,39,59,79,99,119,141	-	1500	2337.61	quality filtered reads
2018-04-12	3-10	HiSeq 2500	PRJEB38290	449429516	332059730	MEGAHIT v1.2.9	kmers: 21,29,39,59,79,99,119,141	-	1500	968.405	quality filtered reads
2018-04-17	3-10	HiSeq 2500	PRJEB38290	532076404	420871688	MEGAHIT v1.2.9	kmers: 21,29,39,59,79,99,119,141	-	1500	898.038	quality filtered reads
2018-04-26	3-10	HiSeq 2500	PRJEB38290	442035000	341246096	MEGAHIT v1.2.9	kmers: 21,29,39,59,79,99,119,141	-	1500	1127.75	quality filtered reads
2018-05-08	3-10	HiSeq 2500	PRJEB38290	472996222	390032052	MEGAHIT v1.2.9	kmers: 21,29,39,59,79,99,119,141	-	1500	658.364	quality filtered reads
2018-05-11	3-10	HiSeq 2500	PRJEB38290	452636410	346400002	MEGAHIT v1.2.9	kmers: 21,29,39,59,79,99,119,141	-	1500	1144.97	quality filtered reads
2018-05-22	3-10	HiSeq 2500	PRJEB38290	418822062	322898796	MEGAHIT v1.2.9	kmers: 21,29,39,59,79,99,119,141	-	1500	400.25	quality filtered reads
2018-05-29	3-10	HiSeq 2500	PRJEB38290	458462414	361105792	MEGAHIT v1.2.9	kmers: 21,29,39,59,79,99,119,141	-	1500	1053.48	quality filtered reads
2018-03-19	10+	HiSeq 2500	PRJEB38290	350277846	229237742	MEGAHIT v1.2.9	kmers: 21,29,39,59,79,99,119,141	-	1500	108.1	quality filtered reads
2018-04-12	10+	HiSeq 2500	PRJEB38290	453091590	366243118	MEGAHIT v1.2.9	kmers: 21,29,39,59,79,99,119,141	-	1500	862.305	quality filtered reads
2018-04-17	10+	HiSeq 2500	PRJEB38290	452106384	349480760	MEGAHIT v1.2.9	kmers: 21,29,39,59,79,99,119,141	-	1500	150.046	quality filtered reads
2018-04-26	10+	HiSeq 2500	PRJEB38290	453741428	357085094	MEGAHIT v1.2.9	kmers: 21,29,39,59,79,99,119,141	-	1500	1268.4	quality filtered reads
2018-05-08	10+	HiSeq 2500	PRJEB38290	436849108	332293300	MEGAHIT v1.2.9	kmers: 21,29,39,59,79,99,119,141	-	1500	545.377	quality filtered reads
2018-05-11	10+	HiSeq 2500	PRJEB38290	443577952	340848252	MEGAHIT v1.2.9	kmers: 21,29,39,59,79,99,119,141	-	1500	887.164	quality filtered reads
2018-05-22	10+	HiSeq 2500	PRJEB38290	530296256	416648526	MEGAHIT v1.2.9	kmers: 21,29,39,59,79,99,119,141	-	1500	1093.63	quality filtered reads
2018-05-29	10+	HiSeq 2500	PRJEB38290	435519904	369290526	MEGAHIT v1.2.9	kmers: 21,29,39,59,79,99,119,141	-	1500	348.934	quality filtered reads
2016-03-17	sediment	HiSeq 2500	SRX9088755	400977314	378961230	metaSPAdes v. 3.12	assembling only; kmers: 55,77,99,127	-	1000	970.022	quality filtered reads
2016-04-20	sediment	HiSeq 2500	SRX9088749	308144988	237852090	metaSPAdes v. 3.12	assembling only; kmers: 55,77,99,127	-	1000	539.116	quality filtered reads
2016-05-24	sediment	HiSeq 2500	SRX9088778	351944984	313784978	metaSPAdes v. 3.12	assembling only; kmers: 55,77,99,127	-	1000	653.309	quality filtered reads
